# Supplementary material for: Strontium isotopes reveal a globally unique assemblage of Early Miocene baleen whales
Source: J R Soc N Z. 2024 Mar 13;54(5):711–21. doi: 10.1080/03036758.2023.2278732 (PMC11459727; doi:10.1080/03036758.2023.2278732)
Supplement: Table S1 [file TNZR_A_2278732_SM0323.xlsx]

## Sheet: table
Strontium Isotope and Age Data
session	sample		track ID	87Sr/86Sr	±2se	84Sr/86Sr	88 (V)	age (Ma)	±2se
210215	OU22775	1	Dingy P2-01	0.708204	7.94766e-05	0.0569196	3.92497
		2	Dingy P2-02	0.708196	7.99128e-05	0.0566556	4.17169
		3	Dingy P2-03	0.708247	7.24874e-05	0.0562872	3.95145
		4	Dingy P2-04	0.708227	7.29558e-05	0.0565831	4.20867
		5	Dingy P1-01	0.708224	7.8921e-05	0.0566234	4.60865
		6	Dingy P1-02	0.708314	7.50291e-05	0.0567342	4.47235
		7	Dingy P1-03	0.708197	8.20491e-05	0.056791	4.60475
		8	Dingy P1-04	0.708163	7.76111e-05	0.0566748	4.56773
			error wt'd mean & 2se	0.708223	2.72584e-05	mswd	1.39981	23.55	0.55
220131	OU22540	1	P1_540a_Sr10	0.708232	4.24429e-05	0.0580467	4.66898
		2	P1_540a_Sr11	0.708182	4.46366e-05	0.0580476	4.70489
		3	P1_540a_Sr9	0.708156	4.23875e-05	0.0582318	4.81718
		4	P1_540c_Sr4	0.708164	3.65387e-05	0.0579578	5.90166
		5	P1_540c_Sr5	0.708237	3.81227e-05	0.0580135	5.73394
		6	P1_540c_Sr6	0.708199	4.13562e-05	0.0582073	5.25245
		7	P1_540d_Sr8	0.708233	4.20072e-05	0.0581347	4.64141
		8	P1_540e_Sr1	0.708228	4.23699e-05	0.0584391	4.16313
		9	P1_540e_Sr2	0.708222	3.9538e-05	0.0581686	5.07063
		10	P1_540e_Sr3	0.708227	3.91983e-05	0.058183	5.29729
		11	P1_540f_Sr7	0.708224	3.65819e-05	0.0578135	5.88114
			error wt'd mean & 2se	0.70821	1.21296e-05	mswd	2.12383	23.8	0.3
	OU22404	1	P1-404a-Sr20	0.708143	4.61868e-05	0.0585391	3.63116
		2	P1-404b-Sr21	0.708193	4.17312e-05	0.0582662	4.91685
		3	P1-404c-Sr19	0.708228	4.01385e-05	0.0579771	4.82767
		4	P1-404d-Sr12	0.7082	4.13353e-05	0.0577272	4.98822
		5	P1-404d-Sr13	0.708214	4.05826e-05	0.0578598	4.93558
		6	P1-404d-Sr14	0.708192	5.23302e-05	0.05843	3.78329
		7	P1-404d-Sr15	0.708186	4.61014e-05	0.0579933	4.5021
		8	P1-404e-Sr16	0.708201	5.44914e-05	0.0586619	3.28562
		9	P1-404e-Sr17	0.708043	4.82004e-05	0.058688	3.3978	excluded
		10	P1-404f-Sr18	0.708228	4.25866e-05	0.0581096	4.28742
			error wt'd mean & 2se	0.708187	1.41274e-05	mswd	5.48917
	OU22404	1	P1-404a-Sr20	0.708143	4.61868e-05	0.0585391	3.63116
		2	P1-404b-Sr21	0.708193	4.17312e-05	0.0582662	4.91685
		3	P1-404c-Sr19	0.708228	4.01385e-05	0.0579771	4.82767
		4	P1-404d-Sr12	0.7082	4.13353e-05	0.0577272	4.98822
		5	P1-404d-Sr13	0.708214	4.05826e-05	0.0578598	4.93558
		6	P1-404d-Sr14	0.708192	5.23302e-05	0.05843	3.78329
		7	P1-404d-Sr15	0.708186	4.61014e-05	0.0579933	4.5021
		8	P1-404e-Sr16	0.708201	5.44914e-05	0.0586619	3.28562
		9	P1-404f-Sr18	0.708228	4.25866e-05	0.0581096	4.28742
			error wt'd mean & 2se	0.7082	1.47764e-05	mswd	1.32222	23.975	0.325
220201	OU22178	1	P3-178a-Sr1	0.708132	4.33692e-05	0.058622	4.47736
		2	P3-178a-Sr2	0.708202	3.89636e-05	0.0582333	5.03066
		3	P3-178a-Sr2	0.708202	3.89636e-05	0.0582333	5.03066
		4	P3-178b-Sr4	0.708157	4.27328e-05	0.0583309	4.4873
		5	P3-178b-Sr5	0.708179	4.27858e-05	0.0580858	4.65102
		6	P3-178b-Sr6	0.708145	4.17631e-05	0.0583754	4.44929
		7	P3-178b-Sr7	0.708011	6.43546e-05	0.0636833	2.46379	excluded
		8	P3-178d-Sr10	0.708194	4.48848e-05	0.0583346	4.48276
		9	P3-178d-Sr8	0.70824	4.17659e-05	0.058585	4.41536
		10	P3-178d-Sr9	0.708227	4.22053e-05	0.0586396	4.4041
			error wt'd mean & 2se	0.708179	1.36225e-05	mswd	5.85479
	OU22178	1	P3-178a-Sr1	0.708132	4.33692e-05	0.058622	4.47736
		2	P3-178a-Sr2	0.708202	3.89636e-05	0.0582333	5.03066
		3	P3-178a-Sr2	0.708202	3.89636e-05	0.0582333	5.03066
		4	P3-178b-Sr4	0.708157	4.27328e-05	0.0583309	4.4873
		5	P3-178b-Sr5	0.708179	4.27858e-05	0.0580858	4.65102
		6	P3-178b-Sr6	0.708145	4.17631e-05	0.0583754	4.44929
		7	P3-178d-Sr10	0.708194	4.48848e-05	0.0583346	4.48276
		8	P3-178d-Sr8	0.70824	4.17659e-05	0.058585	4.41536
		9	P3-178d-Sr9	0.708227	4.22053e-05	0.0586396	4.4041
			error wt'd mean & 2se	0.708187	1.39383e-05	mswd	2.98657	24.2	0.3
	OU22381	1	P3-381a-Sr11	0.708231	4.79725e-05	0.0588364	3.69305
		2	P3-381a-Sr12	0.708274	4.96276e-05	0.0587636	3.74475
		3	P3-381a-Sr13	0.708209	4.71331e-05	0.0586788	3.73865
		4	P3-381c-Sr14	0.708255	4.9867e-05	0.0586694	3.7138
		5	P3-381c-Sr15	0.708274	4.47028e-05	0.058432	3.983
		6	P3-381c-Sr16	0.708232	4.43665e-05	0.0584809	4.2228
		7	P3-381c-Sr17	0.708055	6.42716e-05	0.0595385	2.49806	excluded
			error wt'd mean & 2se	0.70823	1.84323e-05	mswd	6.37915
	OU22381	1	P3-381a-Sr11	0.708231	4.79725e-05	0.0588364	3.69305
		2	P3-381a-Sr12	0.708274	4.96276e-05	0.0587636	3.74475
		3	P3-381a-Sr13	0.708209	4.71331e-05	0.0586788	3.73865
		4	P3-381c-Sr14	0.708255	4.9867e-05	0.0586694	3.7138
		5	P3-381c-Sr15	0.708274	4.47028e-05	0.058432	3.983
		6	P3-381c-Sr16	0.708232	4.43665e-05	0.0584809	4.2228
			error wt'd mean & 2se	0.708245	1.92405e-05	mswd	1.23864	23.15	0.4
	OU22235	1	P4-235b-Sr24	0.708186	4.08662e-05	0.0586307	4.68945
		2	P4-235c-Sr21	0.708213	3.91472e-05	0.0584149	5.13983
		3	P4-235c-Sr22	0.708157	4.16491e-05	0.0588429	4.54178
		4	P4-235c-Sr23	0.708171	4.05123e-05	0.0585796	4.84501
		5	P4-235d-Sr25	0.708156	4.03896e-05	0.0582077	5.10152
		6	P4-235e-Sr18	0.708219	4.22418e-05	0.0587101	4.26282
		7	P4-235e-Sr19	0.708143	4.32252e-05	0.0585535	4.32453
		8	P4-235e-Sr20	0.708149	4.11353e-05	0.058303	4.94832
			error wt'd mean & 2se	0.708175	1.45299e-05	mswd	1.9919	24.425	0.325
	OU22044	1	P4-044a-Sr26	0.708114	4.784e-05	0.0584425	3.95345
		2	P4-044a-Sr27	0.708246	4.73946e-05	0.0585222	3.98986	excluded
		3	P4-044a-Sr28	0.70807	4.46997e-05	0.0586689	4.04301
		4	P4-044b-Sr29	0.708153	4.70818e-05	0.0585622	3.66486
		5	P4-044c-Sr30	0.708181	4.42161e-05	0.0585695	4.13279
		6	P4-044c-Sr31	0.708101	4.73246e-05	0.0586408	3.90762
		7	P4-044c-Sr32	0.708077	4.63596e-05	0.0586552	3.88742
		8	P4-044e-Sr33	0.708128	4.62331e-05	0.0585901	3.97082
		9	P4-044e-Sr34	0.708197	4.51498e-05	0.0585944	3.89649
			error wt'd mean & 2se	0.708141	1.54021e-05	mswd	6.41423
	OU22044	1	P4-044a-Sr26	0.708114	4.784e-05	0.0584425	3.95345
		2	P4-044a-Sr28	0.70807	4.46997e-05	0.0586689	4.04301
		3	P4-044b-Sr29	0.708153	4.70818e-05	0.0585622	3.66486
		4	P4-044c-Sr30	0.708181	4.42161e-05	0.0585695	4.13279
		5	P4-044c-Sr31	0.708101	4.73246e-05	0.0586408	3.90762
		6	P4-044c-Sr32	0.708077	4.63596e-05	0.0586552	3.88742
		7	P4-044e-Sr33	0.708128	4.62331e-05	0.0585901	3.97082
		8	P4-044e-Sr34	0.708197	4.51498e-05	0.0585944	3.89649
			error wt'd mean & 2se	0.708129	1.62861e-05	mswd	4.1876	25.3	0.35
	OU22783	1	P2-783a-Sr38	0.708192	5.40971e-05	0.0585827	3.28912
		2	P2-783b-Sr35	0.708213	4.95271e-05	0.0585335	3.54688
		3	P2-783b-Sr36	0.708127	4.72191e-05	0.0583072	3.9386
		4	P2-783b-Sr37	0.708167	6.71578e-05	0.0589418	2.3709
		5	P2-783c-Sr39	0.708168	4.44249e-05	0.0586377	3.75074
		6	P2-783c-Sr40	0.70817	5.1658e-05	0.0588711	3.45094
		7	P2-783c-Sr41	0.708092	7.46913e-05	0.0604669	2.0313
			error wt'd mean & 2se	0.708166	2.00793e-05	mswd	1.862	24.6	0.45
	OU22081	1	P2-081a-Sr47	0.708194	4.75069e-05	0.0585137	4.09964
		2	P2-081b-Sr42	0.708241	5.64036e-05	0.0586786	2.87136
		3	P2-081b-Sr43	0.708176	5.90443e-05	0.0599644	2.50447
		4	P2-081e-Sr48	0.708031	5.56122e-05	0.0589244	3.102	excluded
		5	P2-081f-Sr44	0.708187	5.04551e-05	0.0587845	3.45876
		6	P2-081f-Sr45	0.708131	4.92767e-05	0.0587687	3.59517
		7	P2-081f-Sr46	0.708093	4.81535e-05	0.0586639	3.44178
			error wt'd mean & 2se	0.70815	1.95984e-05	mswd	6.86843
	OU22081	1	P2-081a-Sr47	0.708194	4.75069e-05	0.0585137	4.09964
		2	P2-081b-Sr42	0.708241	5.64036e-05	0.0586786	2.87136
		3	P2-081b-Sr43	0.708176	5.90443e-05	0.0599644	2.50447
		4	P2-081f-Sr44	0.708187	5.04551e-05	0.0587845	3.45876
		5	P2-081f-Sr45	0.708131	4.92767e-05	0.0587687	3.59517
		6	P2-081f-Sr46	0.708093	4.81535e-05	0.0586639	3.44178
			error wt'd mean & 2se	0.708166	2.09419e-05	mswd	4.10656	24.6	0.45
22412a	OU22733	1	P5-733a-Sr50	0.70824	7.39062e-05	0.0564623	4.56292
		2	P5-733a-Sr51	0.708276	6.55926e-05	0.0565007	4.52951
		3	P5-733a-Sr52	0.708224	7.76422e-05	0.0564708	4.43779
		4	P5-733b-Sr53	0.708306	8.03039e-05	0.0565327	3.86849
		5	P5-733b-Sr54	0.708273	8.10133e-05	0.056542	3.87682
		6	P5-733c-Sr55	0.708257	7.5795e-05	0.0563247	4.37892
		7	P5-733d-Sr56	0.708252	7.33434e-05	0.0563814	4.05602
		8	P5-733e-Sr57	0.708254	6.9566e-05	0.0565319	3.87827
		9	P5-733f-Sr58	0.708336	6.37983e-05	0.0564355	4.37901
			error wt'd mean & 2se	0.708271	2.42456e-05	mswd	0.964292	22.725	0.475
	OU22224	1	P5-224b-Sr59	0.70811	8.16389e-05	0.0564278	3.56144
		2	P5-224b-Sr60	0.708129	7.90556e-05	0.0563753	4.10648
		3	P5-224c-Sr61	0.708165	7.70463e-05	0.0564571	3.67365
		4	P5-224c-Sr62	0.708121	7.22816e-05	0.0563892	3.78785
		5	P5-224c-Sr63	0.708158	0.000109508	0.0562378	3.0105
		6	P5-224d-Sr64	0.70799	7.93267e-05	0.0563628	3.0016	excluded
		7	P5-224d-Sr65	0.708148	9.7613e-05	0.0564687	2.70666
		8	P5-224f-Sr66	0.708142	9.03205e-05	0.0563522	3.06314
			error wt'd mean & 2se	0.708116	2.96208e-05	mswd	1.89078
	OU22224	1	P5-224b-Sr59	0.70811	8.16389e-05	0.0564278	3.56144
		2	P5-224b-Sr60	0.708129	7.90556e-05	0.0563753	4.10648
		3	P5-224c-Sr61	0.708165	7.70463e-05	0.0564571	3.67365
		4	P5-224c-Sr62	0.708121	7.22816e-05	0.0563892	3.78785
		5	P5-224c-Sr63	0.708158	0.000109508	0.0562378	3.0105
		6	P5-224d-Sr65	0.708148	9.7613e-05	0.0564687	2.70666
		7	P5-224f-Sr66	0.708142	9.03205e-05	0.0563522	3.06314
			error wt'd mean & 2se	0.708137	3.19304e-05	mswd	0.239733	25.15	0.65
	OU22888	1	P6-888a-Sr67	0.708276	0.000101758	0.056518	3.25089
		2	P6-888a-Sr68	0.70823	8.75492e-05	0.0562276	3.35803
		3	P6-888b-Sr69	0.708293	7.20139e-05	0.0564252	3.79782
		4	P6-888c-Sr70	0.708231	8.59843e-05	0.0563431	2.78611
		5	P6-888c-Sr71	0.708252	8.63232e-05	0.0564961	2.8147
		6	P6-888c-Sr72	0.708334	8.58288e-05	0.0562625	2.84852
		7	P6-888e-Sr73	0.708231	7.99428e-05	0.0563995	3.80774
		8	P6-888e-Sr74	0.708216	6.67038e-05	0.0564126	4.19272
			error wt'd mean & 2se	0.708256	2.87921e-05	mswd	1.00692	22.975	0.575
	OU22744	1	P7-744-Sr75	0.708192	9.16446e-05	0.0563922	3.51573
		2	P7-744a-Sr76	0.708283	7.87473e-05	0.0565003	3.14631
		3	P7-744b-Sr77	0.708155	8.73476e-05	0.0563676	3.18726
		4	P7-744b-Sr78	0.708351	8.44391e-05	0.0564699	3.20762
		5	P7-744b-Sr79	0.708274	8.16855e-05	0.0563256	3.02644
		6	P7-744c-Sr80	0.708333	7.65895e-05	0.0562898	3.04251
		7	P7-744c-Sr81	0.708177	7.08502e-05	0.0563038	3.51564
		8	P7-744c-Sr82	0.70822	7.70426e-05	0.0563272	3.44744
		9	P7-744d-Sr83	0.70826	8.20319e-05	0.0562409	2.96595
			error wt'd mean & 2se	0.70825	2.68386e-05	mswd	2.83348	23.075	0.525
220413b	OU22918	1	P7-918a-Sr144	0.708329	7.40499e-05	0.0566498	3.69661
		2	P7-918b-Sr145	0.708316	7.52147e-05	0.0565096	4.17569
		3	P7-918b-Sr146	0.708234	7.4926e-05	0.0565725	3.75209
		4	P7-918c-Sr147	0.708314	8.57808e-05	0.0565068	3.25591
		5	P7-918c-Sr148	0.708325	8.34569e-05	0.0565294	3.35294
		6	P7-918d-Sr149	0.708275	6.89646e-05	0.0565006	4.45031
		7	P7-918d-Sr150	0.70831	7.87557e-05	0.0565014	4.3143
		8	P7-918f-Sr151	0.708254	9.08153e-05	0.0564573	2.86383
			error wt'd mean & 2se	0.708294	2.76346e-05	mswd	0.831556	22.325	0.525
	McCulloch's	1	P7-McCa-Sr152	0.708578	7.65602e-05	0.0564138	3.60824
		2	P7-McCb-Sr153	0.70852	8.26397e-05	0.0564626	3.25004
		3	P7-McCc-Sr154	0.708529	7.89139e-05	0.0565433	3.3299
		4	P7-McCd-Sr155	0.708589	8.84003e-05	0.0564889	3.40164
		5	P7-McCe-Sr156	0.708557	9.01373e-05	0.0564506	3.44245
		6	P7-McCf-Sr157	0.708567	7.96015e-05	0.0565487	3.39995
		7	P7-McCf-Sr158	0.7086	6.53221e-05	0.0566298	3.8993
		8	P7-McCf-Sr159	0.708585	6.75049e-05	0.0565187	4.64167
			error wt'd mean & 2se	0.708569	2.7315e-05	mswd	0.550059	18.3	0.4
	OU22710	1	P10-710a-Sr160	0.708271	6.45354e-05	0.0563978	4.02569
		2	P10-710a-Sr161	0.70828	6.91242e-05	0.0563292	3.71532
		3	P10-710a-Sr162	0.708233	6.51975e-05	0.0565497	3.85967
		4	P10-710b-Sr163	0.708221	7.13304e-05	0.0565288	3.75348
		5	P10-710b-Sr164	0.708221	6.55987e-05	0.0564744	3.35994
		6	P10-710c-Sr165	0.708296	7.00151e-05	0.0565785	3.27768
		7	P10-710d-Sr166	0.708275	7.18617e-05	0.0565502	3.61373
		8	P10-710d-Sr167	0.708264	6.43563e-05	0.0565182	4.15703
		9	P10-710e-Sr168	0.708184	7.98574e-05	0.0564919	3.03858
			error wt'd mean & 2se	0.708251	2.28846e-05	mswd	1.00982	23.075	0.475
	OU22709	1	P10-709a-Sr169	0.708306	7.50892e-05	0.0565563	3.82309
		2	P10-709a-Sr170	0.708299	7.59075e-05	0.0564364	3.54856
		3	P10-709b-Sr171	0.7082	7.36966e-05	0.0565016	3.37614
		4	P10-709b-Sr172	0.708274	8.80225e-05	0.0565155	3.115
		5	P10-709b-Sr173	0.708248	8.21369e-05	0.0564094	3.05472
		6	P10-709c-Sr174	0.708236	7.08355e-05	0.0564492	3.56234
		7	P10-709c-Sr175	0.708249	8.51315e-05	0.0565714	3.29276
		8	P10-709e-Sr176	0.708185	7.27178e-05	0.0564753	3.83287
			error wt'd mean & 2se	0.708248	2.73311e-05	mswd	1.32576	23.125	0.525
220414	OU22066	1	P8-066a-Sr196	0.708314	7.75341e-05	0.0564905	3.27474
		2	P8-066a-Sr197	0.708235	6.83908e-05	0.0564998	3.11569
		3	P8-066b-Sr198	0.708324	7.80253e-05	0.0566031	3.36245
		4	P8-066c-Sr199	0.708137	6.67912e-05	0.0566305	3.6455	excluded
		5	P8-066c-Sr200	0.708251	6.51236e-05	0.0564182	4.02844
		6	P8-066e-Sr201	0.70826	7.23612e-05	0.0566716	3.54557
		7	P8-066e-Sr202	0.708257	6.61361e-05	0.0565589	3.52793
		8	P8-066e-Sr203	0.708281	7.43746e-05	0.0566192	3.55324
			error wt'd mean & 2se	0.708252	2.49631e-05	mswd	2.68254
	OU22066	1	P8-066a-Sr196	0.708314	7.75341e-05	0.0564905	3.27474
		2	P8-066a-Sr197	0.708235	6.83908e-05	0.0564998	3.11569
		3	P8-066b-Sr198	0.708324	7.80253e-05	0.0566031	3.36245
		4	P8-066c-Sr200	0.708251	6.51236e-05	0.0564182	4.02844
		5	P8-066e-Sr201	0.70826	7.23612e-05	0.0566716	3.54557
		6	P8-066e-Sr202	0.708257	6.61361e-05	0.0565589	3.52793
		7	P8-066e-Sr203	0.708281	7.43746e-05	0.0566192	3.55324
			error wt'd mean & 2se	0.708271	2.69135e-05	mswd	0.821923	22.725	0.525
	ZMT 67	1	P8-T67a-Sr187	0.708447	0.000273054	0.0563188	1.82499
		2	P8-T67a-Sr188	0.708241	7.18373e-05	0.0566894	3.69989
		3	P8-T67b-Sr189	0.708322	9.70525e-05	0.0566715	3.29325
		4	P8-T67b-Sr190	0.708253	0.000100252	0.0565567	2.52195
		5	P8-T67c-Sr191	0.708225	7.85967e-05	0.0568051	3.26523
		6	P8-T67d-Sr192	0.7083	8.08891e-05	0.0567421	3.55707
		7	P8-T67d-Sr193	0.708267	6.95915e-05	0.056518	3.94845
		8	P8-T67d-Sr194	0.708265	0.000114981	0.0566377	3.53969
		9	P8-T67d-Sr195	0.708286	7.51836e-05	0.0566709	4.04044
			error wt'd mean & 2se	0.70827	2.903e-05	mswd	0.703268	22.725	0.575
	OU22773	1	P9-773a-Sr204	0.708354	7.40031e-05	0.0565257	3.10871
		2	P9-773c-Sr205	0.708276	7.68986e-05	0.0567282	3.3224
		3	P9-773c-Sr206	0.708315	7.74536e-05	0.056615	3.39257
		4	P9-773c-Sr207	0.708255	7.12669e-05	0.0566492	3.57368
		5	P9-773d-Sr208	0.7082	8.32391e-05	0.056735	3.10241
		6	P9-773d-Sr209	0.708322	8.48132e-05	0.0566624	3.00937
		7	P9-773e-Sr210	0.708261	7.50962e-05	0.0564854	3.16717
		8	P9-773e-Sr211	0.708232	7.23514e-05	0.0565339	3.3429
		9	P9-773f-Sr212	0.708342	6.61012e-05	0.056658	3.80788
			error wt'd mean & 2se	0.708286	2.50324e-05	mswd	1.89486	22.45	0.5
	OU22553	1	P8-553a-Sr177	0.708265	5.70828e-05	0.056667	6.32388
		2	P8-553a-Sr178	0.7083	6.22027e-05	0.0566144	5.33434
		3	P8-553a-Sr179	0.70828	7.37766e-05	0.0567047	4.36851
		4	P8-553b-Sr180	0.708222	6.61113e-05	0.056553	4.06583
		5	P8-553b-Sr181	0.708201	6.56394e-05	0.0567339	4.25082
		6	P8-553c-Sr182	0.708264	7.70774e-05	0.0565704	3.59801
		7	P8-553c-Sr183	0.708177	7.45554e-05	0.0566145	3.68623
		8	P8-553d-Sr184	0.708251	6.23326e-05	0.0565787	4.02734
		9	P8-553d-Sr185	0.708253	7.17689e-05	0.0565999	4.05306
		10	P8-553d-Sr186	0.708259	7.06618e-05	0.0567156	4.12286
			error wt'd mean & 2se	0.708249	2.12718e-05	mswd	1.17211	23.1	0.45
	OU21798	1	P9-798a-Sr213	0.708278	7.51221e-05	0.0566434	3.78157
		2	P9-798a-Sr214	0.708262	7.56368e-05	0.0566107	3.6535
		3	P9-798b-Sr215	0.708208	9.41519e-05	0.0567917	2.5645
		4	P9-798c-Sr216	0.708183	7.1297e-05	0.0566929	3.96382
		5	P9-798c-Sr217	0.708242	7.1755e-05	0.0565205	3.85615
		6	P9-798c-Sr218	0.708267	7.54821e-05	0.0566647	3.72786
		7	P9-798e-Sr219	0.708289	7.45671e-05	0.0566015	3.17947
		8	P9-798f-Sr220	0.708125	8.05428e-05	0.0567123	3.23016
		9	P9-798f-Sr221	0.708223	7.01922e-05	0.0566162	3.66572
			error wt'd mean & 2se	0.708233	2.5252e-05	mswd	1.84436	23.4	0.5

## Sheet: Sr data
session	sample		track ID	87Sr/86Sr	2se	84Sr/86Sr	88 (V)		1/(2se)^2	e^-2	x•e-2	∆y^2•e^-2
210215	Dingy	1	Dingy P2-01	0.708204	7.94766e-05	0.0569196	3.92497		1.58315e+08	6.33258e+08	4.48476e+08	0.245816
		2	Dingy P2-02	0.708196	7.99128e-05	0.0566556	4.17169		1.56591e+08	6.26365e+08	4.4359e+08	0.461014
		3	Dingy P2-03	0.708247	7.24874e-05	0.0562872	3.95145		1.90316e+08	7.61264e+08	5.39163e+08	0.433991
		4	Dingy P2-04	0.708227	7.29558e-05	0.0565831	4.20867		1.8788e+08	7.5152e+08	5.32247e+08	0.00936845
		5	Dingy P1-01	0.708224	7.8921e-05	0.0566234	4.60865		1.60552e+08	6.42207e+08	4.54826e+08	0.000314134
		6	Dingy P1-02	0.708314	7.50291e-05	0.0567342	4.47235		1.7764e+08	7.10559e+08	5.03299e+08	5.79047
		7	Dingy P1-03	0.708197	8.20491e-05	0.056791	4.60475		1.48543e+08	5.94172e+08	4.20791e+08	0.4127
		8	Dingy P1-04	0.708163	7.76111e-05	0.0566748	4.56773		1.66017e+08	6.64068e+08	4.70268e+08	2.44496
			error wt'd mean & 2se	0.708223	2.72584e-05	mswd	1.39981		sums	5.38341e+09	3.81266e+09	9.79864
			track ID	87Sr/86Sr	2se	84Sr/86Sr	88 (V)		1/(2se)^2	e^-2	x•e-2	∆y^2•e^-2
220131	OU22540	1	P1_540a_Sr10	0.708232	4.24429e-05	0.0580467	4.66898		5.55125e+08	2.2205e+09	1.57263e+09	1.07523
		2	P1_540a_Sr11	0.708182	4.46366e-05	0.0580476	4.70489		5.019e+08	2.0076e+09	1.42175e+09	1.56551
		3	P1_540a_Sr9	0.708156	4.23875e-05	0.0582318	4.81718		5.56575e+08	2.2263e+09	1.57657e+09	6.42846
		4	P1_540c_Sr4	0.708164	3.65387e-05	0.0579578	5.90166		7.4902e+08	2.99608e+09	2.12172e+09	6.13977
		5	P1_540c_Sr5	0.708237	3.81227e-05	0.0580135	5.73394		6.88071e+08	2.75228e+09	1.94927e+09	2.06334
		6	P1_540c_Sr6	0.708199	4.13562e-05	0.0582073	5.25245		5.84682e+08	2.33873e+09	1.65629e+09	0.245189
		7	P1_540d_Sr8	0.708233	4.20072e-05	0.0581347	4.64141		5.66699e+08	2.2668e+09	1.60542e+09	1.28194
		8	P1_540e_Sr1	0.708228	4.23699e-05	0.0584391	4.16313		5.57039e+08	2.22816e+09	1.57804e+09	0.715597
		9	P1_540e_Sr2	0.708222	3.9538e-05	0.0581686	5.07063		6.39691e+08	2.55876e+09	1.81217e+09	0.357976
		10	P1_540e_Sr3	0.708227	3.91983e-05	0.058183	5.29729		6.50827e+08	2.60331e+09	1.84373e+09	0.771207
		11	P1_540f_Sr7	0.708224	3.65819e-05	0.0578135	5.88114		7.47251e+08	2.989e+09	2.11688e+09	0.594048
			error wt'd mean & 2se	0.70821	1.21296e-05	mswd	2.12383		sums	2.71875e+10	1.92545e+10	21.2383
			track ID	87Sr/86Sr	2se	84Sr/86Sr	88 (V)		1/(2se)^2	e^-2	x•e-2	∆y^2•e^-2
	OU22404	1	P1-404a-Sr20	0.708143	4.61868e-05	0.0585391	3.63116		4.68775e+08	1.8751e+09	1.32784e+09	3.52113
		2	P1-404b-Sr21	0.708193	4.17312e-05	0.0582662	4.91685		5.74219e+08	2.29688e+09	1.62663e+09	0.101749
		3	P1-404c-Sr19	0.708228	4.01385e-05	0.0579771	4.82767		6.20693e+08	2.48277e+09	1.75837e+09	4.14735
		4	P1-404d-Sr12	0.7082	4.13353e-05	0.0577272	4.98822		5.85273e+08	2.34109e+09	1.65796e+09	0.409777
		5	P1-404d-Sr13	0.708214	4.05826e-05	0.0578598	4.93558		6.07185e+08	2.42874e+09	1.72007e+09	1.76833
		6	P1-404d-Sr14	0.708192	5.23302e-05	0.05843	3.78329		3.6517e+08	1.46068e+09	1.03444e+09	0.0356846
		7	P1-404d-Sr15	0.708186	4.61014e-05	0.0579933	4.5021		4.70514e+08	1.88206e+09	1.33285e+09	0.000233576
		8	P1-404e-Sr16	0.708201	5.44914e-05	0.0586619	3.28562		3.36778e+08	1.34711e+09	9.54027e+08	0.257908
		9	P1-404e-Sr17	0.708043	4.82004e-05	0.058688	3.3978		4.30426e+08	1.7217e+09	1.21904e+09	35.4895
		10	P1-404f-Sr18	0.708228	4.25866e-05	0.0581096	4.28742		5.51384e+08	2.20554e+09	1.56202e+09	3.6709
			error wt'd mean & 2se	0.708187	1.41274e-05	mswd	5.48917		sums	2.00417e+10	1.41932e+10	49.4026
			track ID	87Sr/86Sr	2se	84Sr/86Sr	88 (V)		1/(2se)^2	e^-2	x•e-2	∆y^2•e^-2
	OU22404	1	P1-404a-Sr20	0.708143	4.61868e-05	0.0585391	3.63116		4.68775e+08	1.8751e+09	1.32784e+09	6.05525
		2	P1-404b-Sr21	0.708193	4.17312e-05	0.0582662	4.91685		5.74219e+08	2.29688e+09	1.62663e+09	0.107371
		3	P1-404c-Sr19	0.708228	4.01385e-05	0.0579771	4.82767		6.20693e+08	2.48277e+09	1.75837e+09	1.86101
		4	P1-404d-Sr12	0.7082	4.13353e-05	0.0577272	4.98822		5.85273e+08	2.34109e+09	1.65796e+09	0.0001616
		5	P1-404d-Sr13	0.708214	4.05826e-05	0.0578598	4.93558		6.07185e+08	2.42874e+09	1.72007e+09	0.441992
		6	P1-404d-Sr14	0.708192	5.23302e-05	0.05843	3.78329		3.6517e+08	1.46068e+09	1.03444e+09	0.106784
		7	P1-404d-Sr15	0.708186	4.61014e-05	0.0579933	4.5021		4.70514e+08	1.88206e+09	1.33285e+09	0.360768
		8	P1-404e-Sr16	0.708201	5.44914e-05	0.0586619	3.28562		3.36778e+08	1.34711e+09	9.54027e+08	0.000159199
		9	P1-404f-Sr18	0.708228	4.25866e-05	0.0581096	4.28742		5.51384e+08	2.20554e+09	1.56202e+09	1.64427
			error wt'd mean & 2se	0.7082	1.47764e-05	mswd	1.32222		sums	1.832e+10	1.29742e+10	10.5778
			track ID	87Sr/86Sr	2se	84Sr/86Sr	88 (V)		1/(2se)^2	e^-2	x•e-2	∆y^2•e^-2
220201	OU22178	1	P3-178a-Sr1	0.708132	4.33692e-05	0.058622	4.47736		5.31665e+08	2.12666e+09	1.50595e+09	4.81441
		2	P3-178a-Sr2	0.708202	3.89636e-05	0.0582333	5.03066		6.5869e+08	2.63476e+09	1.86594e+09	1.30932
		3	P3-178a-Sr2	0.708202	3.89636e-05	0.0582333	5.03066		6.5869e+08	2.63476e+09	1.86594e+09	1.30932
		4	P3-178b-Sr4	0.708157	4.27328e-05	0.0583309	4.4873		5.47617e+08	2.19047e+09	1.55119e+09	1.11226
		5	P3-178b-Sr5	0.708179	4.27858e-05	0.0580858	4.65102		5.46261e+08	2.18504e+09	1.5474e+09	0.000139532
		6	P3-178b-Sr6	0.708145	4.17631e-05	0.0583754	4.44929		5.73344e+08	2.29337e+09	1.62404e+09	2.6884
		7	P3-178b-Sr7	0.708011	6.43546e-05	0.0636833	2.46379		2.41458e+08	9.6583e+08	6.83818e+08	27.5101
		8	P3-178d-Sr10	0.708194	4.48848e-05	0.0583346	4.48276		4.96366e+08	1.98546e+09	1.40609e+09	0.431204
		9	P3-178d-Sr8	0.70824	4.17659e-05	0.058585	4.41536		5.73267e+08	2.29307e+09	1.62404e+09	8.4435
		10	P3-178d-Sr9	0.708227	4.22053e-05	0.0586396	4.4041		5.61391e+08	2.24556e+09	1.59037e+09	5.07445
			error wt'd mean & 2se	0.708179	1.36225e-05	mswd	5.85479		sums	2.1555e+10	1.52648e+10	52.6931
			track ID	87Sr/86Sr	2se	84Sr/86Sr	88 (V)		1/(2se)^2	e^-2	x•e-2	∆y^2•e^-2
	OU22178	1	P3-178a-Sr1	0.708132	4.33692e-05	0.058622	4.47736		5.31665e+08	2.12666e+09	1.50595e+09	6.54988
		2	P3-178a-Sr2	0.708202	3.89636e-05	0.0582333	5.03066		6.5869e+08	2.63476e+09	1.86594e+09	0.544466
		3	P3-178a-Sr2	0.708202	3.89636e-05	0.0582333	5.03066		6.5869e+08	2.63476e+09	1.86594e+09	0.544466
		4	P3-178b-Sr4	0.708157	4.27328e-05	0.0583309	4.4873		5.47617e+08	2.19047e+09	1.55119e+09	2.03111
		5	P3-178b-Sr5	0.708179	4.27858e-05	0.0580858	4.65102		5.46261e+08	2.18504e+09	1.5474e+09	0.145837
		6	P3-178b-Sr6	0.708145	4.17631e-05	0.0583754	4.44929		5.73344e+08	2.29337e+09	1.62404e+09	4.07544
		7	P3-178d-Sr10	0.708194	4.48848e-05	0.0583346	4.48276		4.96366e+08	1.98546e+09	1.40609e+09	0.0923514
		8	P3-178d-Sr8	0.70824	4.17659e-05	0.058585	4.41536		5.73267e+08	2.29307e+09	1.62404e+09	6.38401
		9	P3-178d-Sr9	0.708227	4.22053e-05	0.0586396	4.4041		5.61391e+08	2.24556e+09	1.59037e+09	3.52497
			error wt'd mean & 2se	0.708187	1.39383e-05	mswd	2.98657		sums	2.05892e+10	1.4581e+10	23.8925
			track ID	87Sr/86Sr	2se	84Sr/86Sr	88 (V)		1/(2se)^2	e^-2	x•e-2	∆y^2•e^-2
	OU22381	1	P3-381a-Sr11	0.708231	4.79725e-05	0.0588364	3.69305		4.34525e+08	1.7381e+09	1.23098e+09	0.00383151
		2	P3-381a-Sr12	0.708274	4.96276e-05	0.0587636	3.74475		4.06026e+08	1.6241e+09	1.15031e+09	3.13622
		3	P3-381a-Sr13	0.708209	4.71331e-05	0.0586788	3.73865		4.50141e+08	1.80056e+09	1.27518e+09	0.78156
		4	P3-381c-Sr14	0.708255	4.9867e-05	0.0586694	3.7138		4.02137e+08	1.60855e+09	1.13926e+09	1.01245
		5	P3-381c-Sr15	0.708274	4.47028e-05	0.058432	3.983		5.00415e+08	2.00166e+09	1.41772e+09	3.89063
		6	P3-381c-Sr16	0.708232	4.43665e-05	0.0584809	4.2228		5.08031e+08	2.03212e+09	1.43921e+09	0.00714533
		7	P3-381c-Sr17	0.708055	6.42716e-05	0.0595385	2.49806		2.42082e+08	9.68327e+08	6.85629e+08	29.443
			error wt'd mean & 2se	0.70823	1.84323e-05	mswd	6.37915		sums	1.17734e+10	8.33829e+09	38.2749
			track ID	87Sr/86Sr	2se	84Sr/86Sr	88 (V)		1/(2se)^2	e^-2	x•e-2	∆y^2•e^-2
	OU22381	1	P3-381a-Sr11	0.708231	4.79725e-05	0.0588364	3.69305		4.34525e+08	1.7381e+09	1.23098e+09	0.347623
		2	P3-381a-Sr12	0.708274	4.96276e-05	0.0587636	3.74475		4.06026e+08	1.6241e+09	1.15031e+09	1.30227
		3	P3-381a-Sr13	0.708209	4.71331e-05	0.0586788	3.73865		4.50141e+08	1.80056e+09	1.27518e+09	2.3937
		4	P3-381c-Sr14	0.708255	4.9867e-05	0.0586694	3.7138		4.02137e+08	1.60855e+09	1.13926e+09	0.143991
		5	P3-381c-Sr15	0.708274	4.47028e-05	0.058432	3.983		5.00415e+08	2.00166e+09	1.41772e+09	1.62135
		6	P3-381c-Sr16	0.708232	4.43665e-05	0.0584809	4.2228		5.08031e+08	2.03212e+09	1.43921e+09	0.384298
			error wt'd mean & 2se	0.708245	1.92405e-05	mswd	1.23864		sums	1.08051e+10	7.65266e+09	6.19322
			track ID	87Sr/86Sr	2se	84Sr/86Sr	88 (V)		1/(2se)^2	e^-2	x•e-2	∆y^2•e^-2
	OU22235	1	P4-235b-Sr24	0.708186	4.08662e-05	0.0586307	4.68945		5.98787e+08	2.39515e+09	1.69621e+09	0.288839
		2	P4-235c-Sr21	0.708213	3.91472e-05	0.0584149	5.13983		6.52527e+08	2.61011e+09	1.84851e+09	3.76042
		3	P4-235c-Sr22	0.708157	4.16491e-05	0.0588429	4.54178		5.76485e+08	2.30594e+09	1.63297e+09	0.717397
		4	P4-235c-Sr23	0.708171	4.05123e-05	0.0585796	4.84501		6.09293e+08	2.43717e+09	1.72593e+09	0.0342279
		5	P4-235d-Sr25	0.708156	4.03896e-05	0.0582077	5.10152		6.13e+08	2.452e+09	1.7364e+09	0.869572
		6	P4-235e-Sr18	0.708219	4.22418e-05	0.0587101	4.26282		5.60423e+08	2.24169e+09	1.58761e+09	4.49362
		7	P4-235e-Sr19	0.708143	4.32252e-05	0.0585535	4.32453		5.35212e+08	2.14085e+09	1.51602e+09	2.19187
		8	P4-235e-Sr20	0.708149	4.11353e-05	0.058303	4.94832		5.90978e+08	2.36391e+09	1.674e+09	1.58733
			error wt'd mean & 2se	0.708175	1.45299e-05	mswd	1.9919		sums	1.89468e+10	1.34177e+10	13.9433
			track ID	87Sr/86Sr	2se	84Sr/86Sr	88 (V)		1/(2se)^2	e^-2	x•e-2	∆y^2•e^-2
	OU22044	1	P4-044a-Sr26	0.708114	4.784e-05	0.0584425	3.95345		4.36937e+08	1.74775e+09	1.2376e+09	1.22479
		2	P4-044a-Sr27	0.708246	4.73946e-05	0.0585222	3.98986		4.45186e+08	1.78074e+09	1.26121e+09	19.6771
		3	P4-044a-Sr28	0.70807	4.46997e-05	0.0586689	4.04301		5.00484e+08	2.00193e+09	1.41751e+09	9.95965
		4	P4-044b-Sr29	0.708153	4.70818e-05	0.0585622	3.66486		4.51122e+08	1.80449e+09	1.27785e+09	0.277381
		5	P4-044c-Sr30	0.708181	4.42161e-05	0.0585695	4.13279		5.11493e+08	2.04597e+09	1.44892e+09	3.30159
		6	P4-044c-Sr31	0.708101	4.73246e-05	0.0586408	3.90762		4.46504e+08	1.78602e+09	1.26468e+09	2.91771
		7	P4-044c-Sr32	0.708077	4.63596e-05	0.0586552	3.88742		4.65287e+08	1.86115e+09	1.31784e+09	7.49953
		8	P4-044e-Sr33	0.708128	4.62331e-05	0.0585901	3.97082		4.67836e+08	1.87134e+09	1.32515e+09	0.303354
		9	P4-044e-Sr34	0.708197	4.51498e-05	0.0585944	3.89649		4.90556e+08	1.96222e+09	1.38964e+09	6.15269
			error wt'd mean & 2se	0.708141	1.54021e-05	mswd	6.41423		sums	1.68616e+10	1.19404e+10	51.3138
			track ID	87Sr/86Sr	2se	84Sr/86Sr	88 (V)		1/(2se)^2	e^-2	x•e-2	∆y^2•e^-2
	OU22044	1	P4-044a-Sr26	0.708114	4.784e-05	0.0584425	3.95345		4.36937e+08	1.74775e+09	1.2376e+09	0.345498
		2	P4-044a-Sr28	0.70807	4.46997e-05	0.0586689	4.04301		5.00484e+08	2.00193e+09	1.41751e+09	6.76272
		3	P4-044b-Sr29	0.708153	4.70818e-05	0.0585622	3.66486		4.51122e+08	1.80449e+09	1.27785e+09	1.11079
		4	P4-044c-Sr30	0.708181	4.42161e-05	0.0585695	4.13279		5.11493e+08	2.04597e+09	1.44892e+09	5.65712
		5	P4-044c-Sr31	0.708101	4.73246e-05	0.0586408	3.90762		4.46504e+08	1.78602e+09	1.26468e+09	1.40083
		6	P4-044c-Sr32	0.708077	4.63596e-05	0.0586552	3.88742		4.65287e+08	1.86115e+09	1.31784e+09	4.8534
		7	P4-044e-Sr33	0.708128	4.62331e-05	0.0585901	3.97082		4.67836e+08	1.87134e+09	1.32515e+09	0.000191224
		8	P4-044e-Sr34	0.708197	4.51498e-05	0.0585944	3.89649		4.90556e+08	1.96222e+09	1.38964e+09	9.18267
			error wt'd mean & 2se	0.708129	1.62861e-05	mswd	4.1876		sums	1.50809e+10	1.06792e+10	29.3132
			track ID	87Sr/86Sr	2se	84Sr/86Sr	88 (V)		1/(2se)^2	e^-2	x•e-2	∆y^2•e^-2
	OU22783	1	P2-783a-Sr38	0.708192	5.40971e-05	0.0585827	3.28912		3.41706e+08	1.36682e+09	9.67973e+08	0.893284
		2	P2-783b-Sr35	0.708213	4.95271e-05	0.0585335	3.54688		4.07676e+08	1.6307e+09	1.15488e+09	3.59412
		3	P2-783b-Sr36	0.708127	4.72191e-05	0.0583072	3.9386		4.48503e+08	1.79401e+09	1.27039e+09	2.71026
		4	P2-783b-Sr37	0.708167	6.71578e-05	0.0589418	2.3709		2.21721e+08	8.86884e+08	6.28062e+08	0.00161873
		5	P2-783c-Sr39	0.708168	4.44249e-05	0.0586377	3.75074		5.06696e+08	2.02679e+09	1.43531e+09	0.0116452
		6	P2-783c-Sr40	0.70817	5.1658e-05	0.0588711	3.45094		3.74736e+08	1.49894e+09	1.06151e+09	0.0190139
		7	P2-783c-Sr41	0.708092	7.46913e-05	0.0604669	2.0313		1.7925e+08	7.17001e+08	5.07702e+08	3.94203
			error wt'd mean & 2se	0.708166	2.00793e-05	mswd	1.862		sums	9.92115e+09	7.02582e+09	11.172
			track ID	87Sr/86Sr	2se	84Sr/86Sr	88 (V)		1/(2se)^2	e^-2	x•e-2	∆y^2•e^-2
	OU22081	1	P2-081a-Sr47	0.708194	4.75069e-05	0.0585137	4.09964		4.43084e+08	1.77234e+09	1.25516e+09	3.45318
		2	P2-081b-Sr42	0.708241	5.64036e-05	0.0586786	2.87136		3.1433e+08	1.25732e+09	8.90486e+08	10.4804
		3	P2-081b-Sr43	0.708176	5.90443e-05	0.0599644	2.50447		2.86843e+08	1.14737e+09	8.12541e+08	0.784883
		4	P2-081e-Sr48	0.708031	5.56122e-05	0.0589244	3.102		3.23341e+08	1.29336e+09	9.15742e+08	18.1097
		5	P2-081f-Sr44	0.708187	5.04551e-05	0.0587845	3.45876		3.92816e+08	1.57126e+09	1.11275e+09	2.23612
		6	P2-081f-Sr45	0.708131	4.92767e-05	0.0587687	3.59517		4.11828e+08	1.64731e+09	1.16651e+09	0.600635
		7	P2-081f-Sr46	0.708093	4.81535e-05	0.0586639	3.44178		4.31265e+08	1.72506e+09	1.2215e+09	5.54566
			error wt'd mean & 2se	0.70815	1.95984e-05	mswd	6.86843		sums	1.0414e+10	7.37469e+09	41.2106
			track ID	87Sr/86Sr	2se	84Sr/86Sr	88 (V)		1/(2se)^2	e^-2	x•e-2	∆y^2•e^-2
	OU22081	1	P2-081a-Sr47	0.708194	4.75069e-05	0.0585137	4.09964		4.43084e+08	1.77234e+09	1.25516e+09	1.32677
		2	P2-081b-Sr42	0.708241	5.64036e-05	0.0586786	2.87136		3.1433e+08	1.25732e+09	8.90486e+08	6.98202
		3	P2-081b-Sr43	0.708176	5.90443e-05	0.0599644	2.50447		2.86843e+08	1.14737e+09	8.12541e+08	0.10084
		4	P2-081f-Sr44	0.708187	5.04551e-05	0.0587845	3.45876		3.92816e+08	1.57126e+09	1.11275e+09	0.689273
		5	P2-081f-Sr45	0.708131	4.92767e-05	0.0587687	3.59517		4.11828e+08	1.64731e+09	1.16651e+09	2.12009
		6	P2-081f-Sr46	0.708093	4.81535e-05	0.0586639	3.44178		4.31265e+08	1.72506e+09	1.2215e+09	9.31382
			error wt'd mean & 2se	0.708166	2.09419e-05	mswd	4.10656		sums	9.12067e+09	6.45895e+09	20.5328
			track ID	87Sr/86Sr	2se	84Sr/86Sr	88 (V)		1/(2se)^2	e^-2	x•e-2	∆y^2•e^-2
22412a	OU22733	1	P5-733a-Sr50	0.70824	7.39062e-05	0.0564623	4.56292		1.83079e+08	7.32315e+08	5.18655e+08	0.705124
		2	P5-733a-Sr51	0.708276	6.55926e-05	0.0565007	4.52951		2.32429e+08	9.29717e+08	6.58496e+08	0.0285936
		3	P5-733a-Sr52	0.708224	7.76422e-05	0.0564708	4.43779		1.65884e+08	6.63536e+08	4.69933e+08	1.4316
		4	P5-733b-Sr53	0.708306	8.03039e-05	0.0565327	3.86849		1.5507e+08	6.20279e+08	4.39347e+08	0.766851
		5	P5-733b-Sr54	0.708273	8.10133e-05	0.056542	3.87682		1.52366e+08	6.09464e+08	4.31667e+08	0.00340767
		6	P5-733c-Sr55	0.708257	7.5795e-05	0.0563247	4.37892		1.74068e+08	6.96272e+08	4.93139e+08	0.140499
		7	P5-733d-Sr56	0.708252	7.33434e-05	0.0563814	4.05602		1.859e+08	7.43598e+08	5.26655e+08	0.2764
		8	P5-733e-Sr57	0.708254	6.9566e-05	0.0565319	3.87827		2.06636e+08	8.26545e+08	5.85403e+08	0.24532
		9	P5-733f-Sr58	0.708336	6.37983e-05	0.0564355	4.37901		2.45687e+08	9.82747e+08	6.96115e+08	4.11655
			error wt'd mean & 2se	0.708271	2.42456e-05	mswd	0.964292		sums	6.80447e+09	4.81941e+09	7.71434
			track ID	87Sr/86Sr	2se	84Sr/86Sr	88 (V)		1/(2se)^2	e^-2	x•e-2	∆y^2•e^-2
	OU22224	1	P5-224b-Sr59	0.70811	8.16389e-05	0.0564278	3.56144		1.5004e+08	6.00159e+08	4.24978e+08	0.0260805
		2	P5-224b-Sr60	0.708129	7.90556e-05	0.0563753	4.10648		1.60005e+08	6.40022e+08	4.53218e+08	0.0967663
		3	P5-224c-Sr61	0.708165	7.70463e-05	0.0564571	3.67365		1.6846e+08	6.73839e+08	4.77189e+08	1.60643
		4	P5-224c-Sr62	0.708121	7.22816e-05	0.0563892	3.78785		1.91401e+08	7.65604e+08	5.4214e+08	0.0157114
		5	P5-224c-Sr63	0.708158	0.000109508	0.0562378	3.0105		8.33883e+07	3.33553e+08	2.36208e+08	0.575012
		6	P5-224d-Sr64	0.70799	7.93267e-05	0.0563628	3.0016		1.58914e+08	6.35655e+08	4.50038e+08	10.1522
		7	P5-224d-Sr65	0.708148	9.7613e-05	0.0564687	2.70666		1.04951e+08	4.19803e+08	2.97282e+08	0.434866
		8	P5-224f-Sr66	0.708142	9.03205e-05	0.0563522	3.06314		1.22582e+08	4.90328e+08	3.47222e+08	0.328385
			error wt'd mean & 2se	0.708116	2.96208e-05	mswd	1.89078		sums	4.55896e+09	3.22828e+09	13.2354
			track ID	87Sr/86Sr	2se	84Sr/86Sr	88 (V)		1/(2se)^2	e^-2	x•e-2	∆y^2•e^-2
	OU22224	1	P5-224b-Sr59	0.70811	8.16389e-05	0.0564278	3.56144		1.5004e+08	6.00159e+08	4.24978e+08	0.439716
		2	P5-224b-Sr60	0.708129	7.90556e-05	0.0563753	4.10648		1.60005e+08	6.40022e+08	4.53218e+08	0.0428217
		3	P5-224c-Sr61	0.708165	7.70463e-05	0.0564571	3.67365		1.6846e+08	6.73839e+08	4.77189e+08	0.541601
		4	P5-224c-Sr62	0.708121	7.22816e-05	0.0563892	3.78785		1.91401e+08	7.65604e+08	5.4214e+08	0.194664
		5	P5-224c-Sr63	0.708158	0.000109508	0.0562378	3.0105		8.33883e+07	3.33553e+08	2.36208e+08	0.147717
		6	P5-224d-Sr65	0.708148	9.7613e-05	0.0564687	2.70666		1.04951e+08	4.19803e+08	2.97282e+08	0.0575596
		7	P5-224f-Sr66	0.708142	9.03205e-05	0.0563522	3.06314		1.22582e+08	4.90328e+08	3.47222e+08	0.0143157
			error wt'd mean & 2se	0.708137	3.19304e-05	mswd	0.239733		sums	3.92331e+09	2.77824e+09	1.4384
			track ID	87Sr/86Sr	2se	84Sr/86Sr	88 (V)		1/(2se)^2	e^-2	x•e-2	∆y^2•e^-2
		1	P6-888a-Sr67	0.708276	0.000101758	0.056518	3.25089		9.65752e+07	3.86301e+08	2.73608e+08	0.161597
		2	P6-888a-Sr68	0.70823	8.75492e-05	0.0562276	3.35803		1.30465e+08	5.21862e+08	3.69598e+08	0.347363
		3	P6-888b-Sr69	0.708293	7.20139e-05	0.0564252	3.79782		1.92827e+08	7.71308e+08	5.46312e+08	1.09241
		4	P6-888c-Sr70	0.708231	8.59843e-05	0.0563431	2.78611		1.35258e+08	5.41031e+08	3.83175e+08	0.340465
		5	P6-888c-Sr71	0.708252	8.63232e-05	0.0564961	2.8147		1.34198e+08	5.3679e+08	3.80183e+08	0.00604843
		6	P6-888c-Sr72	0.708334	8.58288e-05	0.0562625	2.84852		1.35748e+08	5.42992e+08	3.8462e+08	3.33621
		7	P6-888e-Sr73	0.708231	7.99428e-05	0.0563995	3.80774		1.56474e+08	6.25894e+08	4.43278e+08	0.373793
		8	P6-888e-Sr74	0.708216	6.67038e-05	0.0564126	4.19272		2.2475e+08	8.98999e+08	6.36686e+08	1.39057
			error wt'd mean & 2se	0.708256	2.87921e-05	mswd	1.00692		sums	4.82518e+09	3.41746e+09	7.04846
			track ID	87Sr/86Sr	2se	84Sr/86Sr	88 (V)		1/(2se)^2	e^-2	x•e-2	∆y^2•e^-2
	OU22744	1	P7-744-Sr75	0.708192	9.16446e-05	0.0563922	3.51573		1.19066e+08	4.76262e+08	3.37285e+08	1.58448
		2	P7-744a-Sr76	0.708283	7.87473e-05	0.0565003	3.14631		1.61261e+08	6.45044e+08	4.56874e+08	0.722706
		3	P7-744b-Sr77	0.708155	8.73476e-05	0.0563676	3.18726		1.31068e+08	5.24274e+08	3.71267e+08	4.7481
		4	P7-744b-Sr78	0.708351	8.44391e-05	0.0564699	3.20762		1.40253e+08	5.61013e+08	3.97394e+08	5.75733
		5	P7-744b-Sr79	0.708274	8.16855e-05	0.0563256	3.02644		1.49869e+08	5.99474e+08	4.24592e+08	0.335153
		6	P7-744c-Sr80	0.708333	7.65895e-05	0.0562898	3.04251		1.70475e+08	6.81902e+08	4.83013e+08	4.66484
		7	P7-744c-Sr81	0.708177	7.08502e-05	0.0563038	3.51564		1.99213e+08	7.96853e+08	5.64313e+08	4.18842
		8	P7-744c-Sr82	0.70822	7.70426e-05	0.0563272	3.44744		1.68476e+08	6.73904e+08	4.77273e+08	0.600919
		9	P7-744d-Sr83	0.70826	8.20319e-05	0.0562409	2.96595		1.48605e+08	5.94421e+08	4.21005e+08	0.0659359
			error wt'd mean & 2se	0.70825	2.68386e-05	mswd	2.83348		sums	5.55315e+09	3.93302e+09	22.6679
			track ID	87Sr/86Sr	2se	84Sr/86Sr	88 (V)		1/(2se)^2	e^-2	x•e-2	∆y^2•e^-2
220413b	OU22918	1	P7-918a-Sr144	0.708329	7.40499e-05	0.0566498	3.69661		1.82369e+08	7.29475e+08	5.16709e+08	0.8809
		2	P7-918b-Sr145	0.708316	7.52147e-05	0.0565096	4.17569		1.76764e+08	7.07058e+08	5.0082e+08	0.328262
		3	P7-918b-Sr146	0.708234	7.4926e-05	0.0565725	3.75209		1.78129e+08	7.12517e+08	5.04629e+08	2.5702
		4	P7-918c-Sr147	0.708314	8.57808e-05	0.0565068	3.25591		1.359e+08	5.436e+08	3.8504e+08	0.215757
		5	P7-918c-Sr148	0.708325	8.34569e-05	0.0565294	3.35294		1.43574e+08	5.74296e+08	4.06788e+08	0.534087
		6	P7-918d-Sr149	0.708275	6.89646e-05	0.0565006	4.45031		2.10256e+08	8.41022e+08	5.95675e+08	0.324912
		7	P7-918d-Sr150	0.70831	7.87557e-05	0.0565014	4.3143		1.61226e+08	6.44905e+08	4.56793e+08	0.160447
		8	P7-918f-Sr151	0.708254	9.08153e-05	0.0564573	2.86383		1.2125e+08	4.85e+08	3.43503e+08	0.806328
			error wt'd mean & 2se	0.708294	2.76346e-05	mswd	0.831556		sums	5.23787e+09	3.70996e+09	5.82089
			track ID	87Sr/86Sr	2se	84Sr/86Sr	88 (V)		1/(2se)^2	e^-2	x•e-2	∆y^2•e^-2
	McCulloch's	1	P7-McCa-Sr152	0.708578	7.65602e-05	0.0564138	3.60824		1.70606e+08	6.82423e+08	4.8355e+08	0.0580799
		2	P7-McCb-Sr153	0.70852	8.26397e-05	0.0564626	3.25004		1.46427e+08	5.85709e+08	4.14987e+08	1.36824
		3	P7-McCc-Sr154	0.708529	7.89139e-05	0.0565433	3.3299		1.60581e+08	6.42323e+08	4.55105e+08	0.986381
		4	P7-McCd-Sr155	0.708589	8.84003e-05	0.0564889	3.40164		1.27965e+08	5.11861e+08	3.62699e+08	0.207799
		5	P7-McCe-Sr156	0.708557	9.01373e-05	0.0564506	3.44245		1.23081e+08	4.92324e+08	3.48839e+08	0.0690237
		6	P7-McCf-Sr157	0.708567	7.96015e-05	0.0565487	3.39995		1.57818e+08	6.31274e+08	4.473e+08	0.00231186
		7	P7-McCf-Sr158	0.7086	6.53221e-05	0.0566298	3.8993		2.34358e+08	9.37431e+08	6.64263e+08	0.915073
		8	P7-McCf-Sr159	0.708585	6.75049e-05	0.0565187	4.64167		2.19447e+08	8.77786e+08	6.21987e+08	0.243498
			error wt'd mean & 2se	0.708569	2.7315e-05	mswd	0.550059		sums	5.36113e+09	3.79873e+09	3.85041
			track ID	87Sr/86Sr	2se	84Sr/86Sr	88 (V)		1/(2se)^2	e^-2	x•e-2	∆y^2•e^-2
	OU22710	1	P10-710a-Sr160	0.708271	6.45354e-05	0.0563978	4.02569		2.40107e+08	9.60427e+08	6.80243e+08	0.385344
		2	P10-710a-Sr161	0.70828	6.91242e-05	0.0563292	3.71532		2.09286e+08	8.37143e+08	5.92931e+08	0.699566
		3	P10-710a-Sr162	0.708233	6.51975e-05	0.0565497	3.85967		2.35254e+08	9.41017e+08	6.66459e+08	0.313512
		4	P10-710b-Sr163	0.708221	7.13304e-05	0.0565288	3.75348		1.9654e+08	7.8616e+08	5.56775e+08	0.722292
		5	P10-710b-Sr164	0.708221	6.55987e-05	0.0564744	3.35994		2.32385e+08	9.29542e+08	6.58321e+08	0.862084
		6	P10-710c-Sr165	0.708296	7.00151e-05	0.0565785	3.27768		2.03994e+08	8.15975e+08	5.77952e+08	1.68058
		7	P10-710d-Sr166	0.708275	7.18617e-05	0.0565502	3.61373		1.93644e+08	7.74577e+08	5.48614e+08	0.454186
		8	P10-710d-Sr167	0.708264	6.43563e-05	0.0565182	4.15703		2.41445e+08	9.6578e+08	6.84027e+08	0.150888
		9	P10-710e-Sr168	0.708184	7.98574e-05	0.0564919	3.03858		1.56809e+08	6.27235e+08	4.44198e+08	2.81014
			error wt'd mean & 2se	0.708251	2.28846e-05	mswd	1.00982		sums	7.63786e+09	5.40952e+09	8.07858
			track ID	87Sr/86Sr	2se	84Sr/86Sr	88 (V)		1/(2se)^2	e^-2	x•e-2	∆y^2•e^-2
	OU22709	1	P10-709a-Sr169	0.708306	7.50892e-05	0.0565563	3.82309		1.77356e+08	7.09423e+08	5.02488e+08	2.37788
		2	P10-709a-Sr170	0.708299	7.59075e-05	0.0564364	3.54856		1.73553e+08	6.9421e+08	4.91708e+08	1.82011
		3	P10-709b-Sr171	0.7082	7.36966e-05	0.0565016	3.37614		1.84122e+08	7.36487e+08	5.2158e+08	1.64751
		4	P10-709b-Sr172	0.708274	8.80225e-05	0.0565155	3.115		1.29066e+08	5.16265e+08	3.65657e+08	0.359187
		5	P10-709b-Sr173	0.708248	8.21369e-05	0.0564094	3.05472		1.48226e+08	5.92902e+08	4.19922e+08	2.37092e-05
		6	P10-709c-Sr174	0.708236	7.08355e-05	0.0564492	3.56234		1.99296e+08	7.97184e+08	5.64595e+08	0.101151
		7	P10-709c-Sr175	0.708249	8.51315e-05	0.0565714	3.29276		1.37981e+08	5.51925e+08	3.909e+08	0.00140882
		8	P10-709e-Sr176	0.708185	7.27178e-05	0.0564753	3.83287		1.89112e+08	7.56446e+08	5.35704e+08	2.97304
			error wt'd mean & 2se	0.708248	2.73311e-05	mswd	1.32576		sums	5.35484e+09	3.79255e+09	9.28032
			track ID	87Sr/86Sr	2se	84Sr/86Sr	88 (V)		1/(2se)^2	e^-2	x•e-2	∆y^2•e^-2
220414	OU22066	1	P8-066a-Sr196	0.708314	7.75341e-05	0.0564905	3.27474		1.66347e+08	6.65387e+08	4.71303e+08	2.56065
		2	P8-066a-Sr197	0.708235	6.83908e-05	0.0564998	3.11569		2.13798e+08	8.55194e+08	6.05678e+08	0.263961
		3	P8-066b-Sr198	0.708324	7.80253e-05	0.0566031	3.36245		1.64259e+08	6.57037e+08	4.65395e+08	3.35174
		4	P8-066c-Sr199	0.708137	6.67912e-05	0.0566305	3.6455		2.24162e+08	8.96646e+08	6.34948e+08	11.9121
		5	P8-066c-Sr200	0.708251	6.51236e-05	0.0564182	4.02844		2.35789e+08	9.43156e+08	6.67991e+08	0.00224714
		6	P8-066e-Sr201	0.70826	7.23612e-05	0.0566716	3.54557		1.90981e+08	7.63922e+08	5.41056e+08	0.0495634
		7	P8-066e-Sr202	0.708257	6.61361e-05	0.0565589	3.52793		2.28624e+08	9.14497e+08	6.47699e+08	0.0207024
		8	P8-066e-Sr203	0.708281	7.43746e-05	0.0566192	3.55324		1.8078e+08	7.23121e+08	5.12173e+08	0.61681
			error wt'd mean & 2se	0.708252	2.49631e-05	mswd	2.68254		sums	6.41896e+09	4.54624e+09	18.7778
			track ID	87Sr/86Sr	2se	84Sr/86Sr	88 (V)		1/(2se)^2	e^-2	x•e-2	∆y^2•e^-2
	OU22066	1	P8-066a-Sr196	0.708314	7.75341e-05	0.0564905	3.27474		1.66347e+08	6.65387e+08	4.71303e+08	1.24871
		2	P8-066a-Sr197	0.708235	6.83908e-05	0.0564998	3.11569		2.13798e+08	8.55194e+08	6.05678e+08	1.12585
		3	P8-066b-Sr198	0.708324	7.80253e-05	0.0566031	3.36245		1.64259e+08	6.57037e+08	4.65395e+08	1.82538
		4	P8-066c-Sr200	0.708251	6.51236e-05	0.0564182	4.02844		2.35789e+08	9.43156e+08	6.67991e+08	0.387069
		5	P8-066e-Sr201	0.70826	7.23612e-05	0.0566716	3.54557		1.90981e+08	7.63922e+08	5.41056e+08	0.086807
		6	P8-066e-Sr202	0.708257	6.61361e-05	0.0565589	3.52793		2.28624e+08	9.14497e+08	6.47699e+08	0.178136
		7	P8-066e-Sr203	0.708281	7.43746e-05	0.0566192	3.55324		1.8078e+08	7.23121e+08	5.12173e+08	0.0795898
			error wt'd mean & 2se	0.708271	2.69135e-05	mswd	0.821923		sums	5.52231e+09	3.91129e+09	4.93154
			track ID	87Sr/86Sr	2se	84Sr/86Sr	88 (V)		1/(2se)^2	e^-2	x•e-2	∆y^2•e^-2
	ZMT 67	1	P8-T67a-Sr187	0.708447	0.000273054	0.0563188	1.82499		1.34123e+07	5.36492e+07	3.80076e+07	1.68272
		2	P8-T67a-Sr188	0.708241	7.18373e-05	0.0566894	3.69989		1.93776e+08	7.75104e+08	5.48961e+08	0.643539
		3	P8-T67b-Sr189	0.708322	9.70525e-05	0.0566715	3.29325		1.06166e+08	4.24665e+08	3.008e+08	1.16487
		4	P8-T67b-Sr190	0.708253	0.000100252	0.0565567	2.52195		9.94981e+07	3.97993e+08	2.81879e+08	0.111062
		5	P8-T67c-Sr191	0.708225	7.85967e-05	0.0568051	3.26523		1.61879e+08	6.47518e+08	4.58589e+08	1.27905
		6	P8-T67d-Sr192	0.7083	8.08891e-05	0.0567421	3.55707		1.52834e+08	6.11336e+08	4.33009e+08	0.547861
		7	P8-T67d-Sr193	0.708267	6.95915e-05	0.056518	3.94845		2.06485e+08	8.25939e+08	5.84985e+08	0.00671326
		8	P8-T67d-Sr194	0.708265	0.000114981	0.0566377	3.53969		7.56394e+07	3.02558e+08	2.14291e+08	0.00600997
		9	P8-T67d-Sr195	0.708286	7.51836e-05	0.0566709	4.04044		1.76911e+08	7.07643e+08	5.01213e+08	0.184313
			error wt'd mean & 2se	0.70827	2.903e-05	mswd	0.703268		sums	4.7464e+09	3.36174e+09	5.62614
			track ID	87Sr/86Sr	2se	84Sr/86Sr	88 (V)		1/(2se)^2	e^-2	x•e-2	∆y^2•e^-2
	OU22773	1	P9-773a-Sr204	0.708354	7.40031e-05	0.0565257	3.10871		1.826e+08	7.30399e+08	5.17381e+08	3.34417
		2	P9-773c-Sr205	0.708276	7.68986e-05	0.0567282	3.3224		1.69108e+08	6.7643e+08	4.79099e+08	0.0674206
		3	P9-773c-Sr206	0.708315	7.74536e-05	0.056615	3.39257		1.66693e+08	6.66772e+08	4.72284e+08	0.547967
		4	P9-773c-Sr207	0.708255	7.12669e-05	0.0566492	3.57368		1.9689e+08	7.87562e+08	5.57795e+08	0.749052
		5	P9-773d-Sr208	0.7082	8.32391e-05	0.056735	3.10241		1.44326e+08	5.77305e+08	4.08848e+08	4.23465
		6	P9-773d-Sr209	0.708322	8.48132e-05	0.0566624	3.00937		1.39019e+08	5.56075e+08	3.9388e+08	0.734338
		7	P9-773e-Sr210	0.708261	7.50962e-05	0.0564854	3.16717		1.77323e+08	7.09291e+08	5.02363e+08	0.460021
		8	P9-773e-Sr211	0.708232	7.23514e-05	0.0565339	3.3429		1.91032e+08	7.64127e+08	5.4118e+08	2.20089
		9	P9-773f-Sr212	0.708342	6.61012e-05	0.056658	3.80788		2.28866e+08	9.15463e+08	6.48461e+08	2.82042
			error wt'd mean & 2se	0.708286	2.50324e-05	mswd	1.89486		sums	6.38342e+09	4.52129e+09	15.1589
			track ID	87Sr/86Sr	2se	84Sr/86Sr	88 (V)		1/(2se)^2	e^-2	x•e-2	∆y^2•e^-2
	OU22553	1	P8-553a-Sr177	0.708265	5.70828e-05	0.056667	6.32388		3.06895e+08	1.22758e+09	8.69451e+08	0.332141
		2	P8-553a-Sr178	0.7083	6.22027e-05	0.0566144	5.33434		2.58453e+08	1.03381e+09	7.32248e+08	2.68925
		3	P8-553a-Sr179	0.70828	7.37766e-05	0.0567047	4.36851		1.83723e+08	7.3489e+08	5.20508e+08	0.711491
		4	P8-553b-Sr180	0.708222	6.61113e-05	0.056553	4.06583		2.28796e+08	9.15185e+08	6.48155e+08	0.641107
		5	P8-553b-Sr181	0.708201	6.56394e-05	0.0567339	4.25082		2.32098e+08	9.2839e+08	6.57487e+08	2.15182
		6	P8-553c-Sr182	0.708264	7.70774e-05	0.0565704	3.59801		1.68324e+08	6.73295e+08	4.76871e+08	0.163009
		7	P8-553c-Sr183	0.708177	7.45554e-05	0.0566145	3.68623		1.79904e+08	7.19618e+08	5.09616e+08	3.74922
		8	P8-553d-Sr184	0.708251	6.23326e-05	0.0565787	4.02734		2.57377e+08	1.02951e+09	7.29151e+08	0.0074454
		9	P8-553d-Sr185	0.708253	7.17689e-05	0.0565999	4.05306		1.94145e+08	7.76581e+08	5.50016e+08	0.014954
		10	P8-553d-Sr186	0.708259	7.06618e-05	0.0567156	4.12286		2.00277e+08	8.01108e+08	5.67392e+08	0.0885455
			error wt'd mean & 2se	0.708249	2.12718e-05	mswd	1.17211		sums	8.83996e+09	6.26089e+09	10.549
			track ID	87Sr/86Sr	2se	84Sr/86Sr	88 (V)		1/(2se)^2	e^-2	x•e-2	∆y^2•e^-2
	OU21798	1	P9-798a-Sr213	0.708278	7.51221e-05	0.0566434	3.78157		1.772e+08	7.08802e+08	5.02029e+08	1.46123
		2	P9-798a-Sr214	0.708262	7.56368e-05	0.0566107	3.6535		1.74797e+08	6.99188e+08	4.95208e+08	0.595341
		3	P9-798b-Sr215	0.708208	9.41519e-05	0.0567917	2.5645		1.12808e+08	4.51234e+08	3.19568e+08	0.267575
		4	P9-798c-Sr216	0.708183	7.1297e-05	0.0566929	3.96382		1.96724e+08	7.86895e+08	5.57266e+08	1.96338
		5	P9-798c-Sr217	0.708242	7.1755e-05	0.0565205	3.85615		1.94221e+08	7.76884e+08	5.50222e+08	0.0744938
		6	P9-798c-Sr218	0.708267	7.54821e-05	0.0566647	3.72786		1.75514e+08	7.02057e+08	4.97244e+08	0.815561
		7	P9-798e-Sr219	0.708289	7.45671e-05	0.0566015	3.17947		1.79848e+08	7.19392e+08	5.09538e+08	2.31049
		8	P9-798f-Sr220	0.708125	8.05428e-05	0.0567123	3.23016		1.54151e+08	6.16604e+08	4.36632e+08	7.18752
		9	P9-798f-Sr221	0.708223	7.01922e-05	0.0566162	3.66572		2.02965e+08	8.11861e+08	5.74978e+08	0.0793001
			error wt'd mean & 2se	0.708233	2.5252e-05	mswd	1.84436		sums	6.27292e+09	4.44268e+09	14.7549

## Sheet: age summary
analysis date	mount	OU no.	age (Ma)	2se		n	mswd
210215	Dingy	Dingy	23.55	0.55		8 of 8	1.4
220131	P1	OU22404	23.975	0.325		9 of 10	1.32
	P1	OU22540	23.8	0.3		11 of 11	2.12
220201	P2	OU22081	24.6	0.45		6 of 7	4.11
	P2	OU22783	24.6	0.45		7 of 7	1.86
	P3	OU22178	24.2	0.3		9 of 10	2.99
	P3	OU22381	23.15	0.4		6 of 7	1.24																					P7	McCulloch's	18.3	0.4
	P4	OU22044	25.3	0.35		8 of 9	4.19																					P7	OU22918	22.325	0.525
	P4	OU22235	24.425	0.325		8 of 8	1.99																					P9	OU22773	22.45	0.5
																												P5	OU22733	22.725	0.475
																												P5	OU22733	22.725	0.525
220412a	P5	OU22733	22.725	0.475		9 of 9	0.96																					P8	ZMT 67	22.8	0.6
	P5	OU22224	25.15	0.65		7 of 8	0.24																					P6	OU22888	22.975	0.575
	P6	OU22744	23.075	0.525		9 of 9	2.83																					P6	OU22744	23.075	0.525
	P6	OU22888	22.975	0.575		8 of 8	1.01																					P8	OU22553	23.1	0.45
																												P3	OU22381	23.15	0.4
																												P9	OU21798	23.4	0.5
220413b	P7	OU22918	22.325	0.525		8 of 8	0.83																					Dingy	Dingy	23.55	0.55
	P7	McCulloch's	18.3	0.4		8 of 8	0.55																					P1	OU22540	23.8	0.3
	P10	OU22709	23.125	0.525		8 of 8	1.33																					P1	OU22404	23.975	0.325
	P10	OU22710	23.075	0.475		9 of 9	1.01																					P3	OU22178	24.2	0.3
																												P4	OU22235	24.425	0.325
																												P2	OU22081	24.6	0.45
220414	P8	OU22553	23.1	0.45		10 of 10	1.17																					P2	OU22081	24.6	0.45
	P8	OU22066	22.725	0.525		7 of 8	0.82																					P5	OU22224	25.15	0.65
	P8	ZMT 67	22.8	0.6		9 of 9	0.81																					P4	OU22044	25.3	0.35
	P9	OU22773	22.45	0.5		9 of 9	1.89
	P9	OU21798	23.4	0.5		9 of 9	1.84
														Ld/Lw
														Lw
	P4	_044	25.48	0.63										Lw
	P2	_081	24.35	0.55										Ld/Lw
														Lw
	P3	_178	24.28	0.38										Lw
	P5	_224	25.375	0.925										Lw
	P4	_235	24.5	0.4										Lw
	P3	_381	23.2	0.55										Lw
	P1	_404	24.05	0.4										Lw
	P5	_733	22.73	0.63										Lw
	P6	_744	23.1	0.7										Lw
	P2	_783	24.68	0.52										Pl
	P6	_888	23	0.7										Lw
	P7	_918	22.3	0.65										Lw
	P7	_McC	18.05	0.4
	P8	_T67	22.85	0.75
	P9	_798	23.425	0.625
														Lw
														Lw
														Lw
	P1	_540	23.88	0.38
	P8	_553	23.18	0.63
	P9	_773	22.425	0.625
														Lw
	P8	_066	22.731	0.68
